# Supplementary material for: Odor Pleasantness Modulates Functional Connectivity in the Olfactory Hedonic Processing Network
Source: Brain Sci. 2022 Oct 19;12(10):1408. doi: 10.3390/brainsci12101408 (PMC9599424; doi:10.3390/brainsci12101408)
Supplement: Supplementary file 1 [file brainsci-12-01408-s001.zip]

Archive with 1 entries (1 files):
- brainsci-1941650-supplementary.pdf
